# Supplementary material for: Sterol Endoperoxides and Their Antileishmanial Effects: Influence on Viability, Oxygen Metabolism and Sterol Synthesis
Source: Molecules. 2026 Mar 14;31(6):979. doi: 10.3390/molecules31060979 (PMC13029385; doi:10.3390/molecules31060979)
Supplement: Supplementary file 1 [file molecules-31-00979-s001.zip]

Archive with 1 entries (1 files):
- molecules-4137085-supplementary.pdf
